# Supplementary material for: Dynamics of ribosomes and release factors during translation termination in E. coli
Source: eLife. 2018 Jun 11;7:e34252. doi: 10.7554/eLife.34252 (PMC5995542; doi:10.7554/eLife.34252)
Supplement: Supplementary file 1. — Quantitative analysis of conformational dynamics during termination. [file elife-34252-supp1.xlsx]

## Sheet: Sheet1
Subunit rotation
	N	FRETN	FRETR	PN/PR	Dyn	k(1)N→R (a1)	k(1)R→N (a1)		N - number of traces obtained in at least 3 independent data sets
						k(2)N→R (a2)	k(2)R →N (a2)		FRET - mean of FRET distribution ± sd
									PN - fraction of population in the N state ± sd
									PR - fraction of population in the R state ± sd
Spontaneous subunit rotation									Dyn - percentage of traces with reversible R to N transitions
									k(1), k(2) - biphasic transition rates calculated when more than 20% of all
PreHC(fMet-tRNAfMet)	346	0.73±0.01	0.52±0.02	0.93±0.04/0.07±0.04	0.07				traces showed reversible transitions between N and R states ± sd
PreHC(fMetPhe-tRNAPhe)	405	0.73±0.01	0.50±0.01	0.87±0.06/0.13±0.06	0.08				a1, a2 - fraction of population with transition rate k1 or k2
PreHC(fMetVal-tRNAVal)	377	0.72±0.01	0.51±0.02	0.87±0.04/0.13±0.04	0.07
PreHC(fMetLys-tRNALys)	401	0.73±0.01	0.50±0.01	0.88±0.05/0.12±0.05	0.1
PostHC*(tRNAfMet)	425	0.72±0.02	0.51±0.02	0.43±0.05/0.57±0.05	0.61	2.6±0.3 (0.70) 0.8±0.1 (0.30)	1.9±0.2 (0.87) 0.5±0.1 (0.13)
PostHC*(tRNAPhe)	323	0.72±0.02	0.50±0.01	0.31±0.06/0.69±0.06	0.36	1.7±0.2 (0.96) 0.6±0.2 (0.04)	1.30±0.03 (0.92) 0.30±0.05 (0.08)
PostHC*(tRNAVal)	422	0.71±0.01	0.49±0.01	0.46±0.07/0.54±0.07	0.36	3.0±0.4 (0.89) 0.7±0.2 (0.11)	1.7±0.3 (0.96) 0.3±0.1 (0.04)
PostHC*(tRNALys)	578	0.72±0.01	0.50±0.01	0.52±0.04/0.48±0.04	0.51	2.4±0.4 (0.80) 0.5±0.1 (0.20)	1.1±0.2 (0.94) 0.2±0.1 (0.06)
Subunit rotation in the presence of RF1
PreHC–RF1(GAQ)	545	0.72±0.01	0.51±0.01	0.86±0.05/0.14±0.05	0.04
PostHC*–RF1(GAQ)	424	0.72±0.01	0.53±0.01	0.83±0.04/0.17±0.04	0.12
PostHC–RF1	564	0.72±0.00	0.52±0.02	0.82±0.07/0.18±0.07	0.06
PostHC*–RF1	389	0.70±0.01	0.49±0.01	0.78±0.05/0.22±0.05	0.1
Subunit rotation in the presence of RF2
PreHC–RF2(GAQ)	745	0.71±0.01	0.49±0.02	0.78±0.07/0.22±0.07	0.2
PostHC*–RF2(GAQ)	390	0.70±0.01	0.49±0.02	0.60±0.05/0.40±0.05	0.43	2.8±0.5 (0.74) 0.8±0.1 (0.26)	2.7±0.2 (0.91) 0.8±0.2 (0.09)
PostHC–RF2	914	0.72±0.02	0.49±0.02	0.66±0.05/0.34±0.05	0.13
PostHC*–RF2	338	0.72±0.02	0.50±0.02	0.75±0.05/0.25±0.05	0.19
Subunit rotation in the presence of RF3
PreHC–RF3–GTP	405	0.71±0.01	0.50±0.01	0.27±0.01/0.73±0.01	0.48	6.2±0.6 (0.83) 1.5±0.2 (0.17)	2.2±0.4 (0.79) 0.7±0.1 (0.21)
PreHC–RF3–GTP–Api	202	0.72±0.01	0.51±0.00	0.30±0.07/0.70±0.07	0.55
PostHC*–RF3–GTP	346	0.69±0.02	0.49±0.01	0.16±0.03/0.84±0.03	0.2
PreHC–RF3–GDPNP	581	0.72±0.02	0.49±0.01	0.56±0.05/0.44±0.05	0.17
PostHC*–RF3–GDPNP	286	0.68±0.01	0.50±0.02	0.17±0.01/0.83±0.01	0.2
PreHC–RF3–GTPgS	621	0.72±0.02	0.50±0.01	0.41±0.09/0.59±0.09	0.18
PostHC*–RF3–GTPgS	378	0.70±0.02	0.50±0.01	0.12±0.05/0.88±0.05	0.07
PreHC–RF3–GDP	410	0.73±0.01	0.51±0.01	0.78±0.03/0.22±0.03	0.1
PreHC–RF3–no added NT	602	0.73±0.00	0.50±0.01	0.83±0.04/0.17±0.04	0.14
PreHC–RF3(H92A)–GTP	325	0.73±0.01	0.50±0.01	0.31±0.01/0.69±0.01	0.36	5.2±0.6 (0.88) 0.9±0.1 (0.12)	4.2±0.2 (0.95) 0.5±0.1 (0.05)
PreHC–RF3(H92A)–GDPNP	425	0.71±0.01	0.49±0.01	0.67±0.04/0.33±0.04	0.16
PreHC–RF3(H92A)–GTPgS	216	0.73±0.01	0.51±0.01	0.44±0.03/0.56±0.03	0.19
Subunit rotation in the presence of RF1 and RF3
PreHC–RF1(GAQ)–RF3–GTP	738	0.73±0.01	0.51±0.00	0.57±0.04/0.43±0.04	0.59	5.9±0.6 (0.73) 1.30±0.07 (0.27)	2.9±0.4 (0.79) 0.80±0.05 (0.21)
PreHC–RF1(GAQ)–RF3–GDPNP	738	0.73±0.01	0.52±0.01	0.82±0.02/0.18±0.02	0.19
PreHC–RF1(GAQ)–RF3–GTPγS	508	0.72±0.00	0.51±0.01	0.66±0.04/0.34±0.04	0.32	3.2±0.1 (0.76) 1.29±0.02 (0.24)	2.9±0.3 (0.89) 0.7±0.2 (0.11)
PostHC*–RF1(GAQ)–RF3–GTP	649	0.71±0.00	0.50±0.01	0.42±0.05/0.58±0.05	0.67	4.20±0.08 (0.77) 1.1±0.2 (0.23)	2.50±0.03 (0.79) 0.68±0.02 (0.21)
PostHC–RF1–RF3–GTP	444	0.72±0.00	0.51±0.01	0.67±0.05/0.33±0.05	0.3	2.9±0.6 (0.93) 0.5±0.1 (0.07)	2.9±0.1 (0.90) 0.7±0.1 (0.10)
PostHC–RF1–RF3–GDPNP	324	0.73±0.01	0.50±0.03	0.80±0.05/0.20±0.05	0.13
PostHC–RF1–RF3–GTPgS	605	0.72±0.00	0.50±0.01	0.66±0.04/0.34±0.04	0.33	3.1±0.2 (0.86) 0.4±0.1 (0.14)	1.8±0.2 (0.95) 0.4±0.1(0.05)
PostHC–RF1–RF3–GDP	337	0.74±0.00	0.51±0.01	0.91±0.03/0.09±0.03	0.04
PostHC–RF1–RF3–no added NT	417	0.74±0.01	0.52±0.03	0.84±0.07/0.16±0.07	0.05
Subunit rotation in the presence of RF2 and RF3
PreHC–RF2(GAQ)– RF3–GTP	701	0.69±0.02	0.49±0.01	0.44±0.07/0.56±0.07	0.51	4.1±0.9 (0.81) 1.1±0.2 (0.19)	2.8±0.7 (0.84) 0.7±0.1 (0.16)
PostHC–RF2–RF3–GTP	374	0.71±0.02	0.49±0.02	0.48±0.03/0.52±0.03	0.36	1.7±0.7 (0.95) 0.3±0.2 (0.05)	1.4±0.4 (0.82) 0.4±0.1 (0.18)
RF1, RF2, RF3 Dissociation
	N	FRET	Number of events	koff, s-1
				koff1, s-1, (a1)
				koff2, s-1, (a2)
koff RF1 from complex									N - number of traces obtained in three independent data sets
									FRET - mean of FRET distribution ± sd
PreHC–RF1(GAQ)	164	0.72±0.02	164	< 0.2					koff - dissociation rate ± sd
PostHC*–RF1(GAQ)	337	0.71±0.01	337	< 0.2					a1, a2 - fraction of population with koff1 or koff2
PostHC–RF1	302	0.71±0.01	302	< 0.2
PreHC–RF3–GTP–RF1(GAQ)	344	0.67±0.02	376	< 0.3
PostHC*–RF3–GTP–RF1(GAQ)	160	0.50±0.03 0.76±0.02	188	1.3±0.2 (0.92) 0.12±0.07 (0.08)
PostHC–RF3–GTP–RF1	222	0.53±0.04	242	1.2±0.4 (0.72) 0.32±0.04 (0.28)
PostHC–RF3–GTP–RF1–Api137	277	0.71±0.01	277
PostHC–RF3(H92A)–GTP–RF1	384	0.51±0.03	436	0.7±0.3 (0.75) 0.22±0.07 (0.25)
PostHC–RF3–GDPNP–RF1	585	0.47±0.04 0.67±0.04	727	1.3±0.3 (0.70) 0.21±0.04 (0.30)
PostHC–RF3–GTPγS–RF1	176	0.66±0.04	187	0.60±0.09
koff RF2
PreHC–RF2(GAQ)	268	0.65±0.03	284	1.3±0.2
PostHC*–RF2(GAQ)	323	0.56±0.05	357	0.8±0.1
PostHC–RF2	176	0.70±0.04	188	0.84±0.04
koff RF3
PreHC–RF3–GTP	261	0.62±0.02	297	5.9±1.1
PostHC–RF3–GTP	540	0.64±0.05	615	5.4±1.3
PostHC*–RF3–GDPNP	115	0.71±0.01 0.40±0.01	120	0.34±0.04§		§ average value, the error was calculated using a bootstrap method.
PreHC–RF1(GAQ)–RF3–GTP	745	0.51±0.03	950	1.3±0.1
PostHC*–RF1(GAQ)–RF3–GTP	601	0.51±0.03	715	1.3±0.1
PostHC–RF1–RF3–GTP	841	0.51±0.03	1028	1.3±0.2
PostHC–RF1–RF3–GTP–Api	713	0.55±0.04	793	1.2±0.1
PostHC–RF1–RF3–GDPNP	192	0.58±0.03	210	2.5±0.4
L1 / tRNA conformation
	N	FRETclosed	FRETopen	Pclosed/Popen	Dyn	k(1)closed→open, s-1 (a1)	k(1)open→closed, s-1 (a1)		N - number of traces obatined in three independent data sets
						k(2)closed→open, s-1 (a2)	k(2)open→closed, s-1 (a1)		FRET - mean of FRET distribution ± sd
									Pclosed - fraction of population in the L1-closed state ± sd
									Popen - fraction of population in the L1-open state ± sd
PreHC (L1 / fMet-tRNAfMet)	425	0.76±0.02	0.32±0.01	0.13±0.04/0.87±0.04	0.2				Dyn - percentage of traces with reversible R to N transitions
PostHC* (L1 /tRNAfMet)	484	0.76±0.01	0.31±0.01	0.19±0.02/0.81±0.02	0.3	6.4±0.5 (0.72) 1.2±0.1 (0.28)	2.6±0.8 (0.69) 0.4±0.1 (0.31)		k(1), k(2) - biphasic transition rates, calculated when more than 20% of all
PreHC (L1 / fMet-tRNAfMet)–RF3–GTP	427	0.74±0.02	0.33±0.01	0.39±0.04/0.61±0.04	0.64	6.0±0.8 (0.73) 1.2±0.1 (0.27)	2.8±0.4 (0.73) 0.6±0.1 (0.27)		traces showed reversible transitions between N and R states ± sd
PostHC* (L1 /tRNAfMet)–RF3–GTP	535	0.76±0.01	0.32±0.01	0.48±0.07/0.52±0.07	0.46	3.7±0.3 (0.81) 0.7±0.1 (0.19)	2.4±0.2 (0.70) 0.4±0.1 (0.30)		a1, a2 - fraction of population with transition rate k1 or k2
PreHC (L1 / fMet-tRNAfMet)–RF2(GAQ)	539	0.75±0.01	0.33±0.01	0.20±0.03/0.80±0.03	0.2
